# Supplementary material for: An experimental test of the Community Assembly by Trait Selection (CATS) model
Source: PLoS One. 2018 Nov 30;13(11):e0206787. doi: 10.1371/journal.pone.0206787 (PMC6267976; doi:10.1371/journal.pone.0206787)
Supplement: S7 Appendix — (XLSX) [file pone.0206787.s007.xlsx]

## Sheet: Sheet1
Observed relative abundance of species across treatments
Species-replicates in limestone treatments	shade-limestone	sun-limestone		Species-replicates in basalt treatments	shade-basalt	sun-basalt
B. gracilis	0.0909091	0.333333		B. gracilis	0.222222	0.6
B. gracilis	0	0.6		B. gracilis	0.172414	0.25
B. gracilis	0.185185	0.25		B. gracilis	0.173913	0.416667
B. gracilis	0.148148	0.333333		B. gracilis	0.275862	0.333333
B. gracilis	0.238095	0.238095		B. gracilis	0.2	0.133333
B. gracilis	0.142857	0.222222		B. gracilis	0.272727	0.384615
B. gracilis	0.214286	0.380952		B. gracilis	0.15	0.142857
B. gracilis	0.0909091	0.333333		B. gracilis	0.0666667	0.214286
B. gracilis	0.115385	0		B. gracilis	0.137931	0.142857
B. gracilis	0.181818	0.454545		B. gracilis	0.190476	0.333333
B. gracilis	0.176471	0.5		B. gracilis	0.25	0.384615
B. gracilis	0.148148	0.24		B. gracilis	0.241379	0.2
B. gracilis	0.217391	0.230769		B. gracilis	0.136364	0.344828
B. gracilis	0.129032	0.363636		B. gracilis	0.153846	0.266667
B. gracilis	0.238095	0.307692		B. gracilis	0.107143	0.2
B. gracilis	0.285714	0.6		B. gracilis	0.121212	0.25
B. gracilis	0.242424	0.266667		E. elymoides	0.0740741	0.2
E. elymoides	0	0		E. elymoides	0.103448	0.15
E. elymoides	0.0833333	0		E. elymoides	0.173913	0
E. elymoides	0.148148	0.15		E. elymoides	0.0344828	0
E. elymoides	0.0740741	0.0833333		E. elymoides	0	0.333333
E. elymoides	0.047619	0.142857		E. elymoides	0.0909091	0.0769231
E. elymoides	0	0.0555556		E. elymoides	0	0
E. elymoides	0.0714286	0.142857		E. elymoides	0.133333	0.0714286
E. elymoides	0.181818	0.166667		E. elymoides	0.137931	0
E. elymoides	0.153846	0.181818		E. elymoides	0.047619	0.133333
E. elymoides	0.0606061	0		E. elymoides	0.1	0.153846
E. elymoides	0	0		E. elymoides	0.0689655	0.05
E. elymoides	0.037037	0.08		E. elymoides	0.0454545	0.0689655
E. elymoides	0.130435	0.0769231		E. elymoides	0.115385	0.133333
E. elymoides	0.225806	0.0909091		E. elymoides	0.178571	0
E. elymoides	0.142857	0.153846		E. elymoides	0.181818	0.15
E. elymoides	0.0714286	0.2		F. arizonica	0.148148	0
E. elymoides	0.030303	0		F. arizonica	0.241379	0.1
F. arizonica	0.181818	0.285714		F. arizonica	0.304348	0.416667
F. arizonica	0.166667	0.1		F. arizonica	0.275862	0.333333
F. arizonica	0.37037	0.35		F. arizonica	0.3	0.2
F. arizonica	0.259259	0.25		F. arizonica	0.227273	0.230769
F. arizonica	0.238095	0.238095		F. arizonica	0.2	0.357143
F. arizonica	0.357143	0.333333		F. arizonica	0.133333	0.142857
F. arizonica	0.321429	0.142857		F. arizonica	0.344828	0.357143
F. arizonica	0.318182	0.166667		F. arizonica	0.285714	0.266667
F. arizonica	0.192308	0.181818		F. arizonica	0.3	0
F. arizonica	0.30303	0		F. arizonica	0.275862	0.25
F. arizonica	0.352941	0.5		F. arizonica	0.227273	0.206897
F. arizonica	0.259259	0.36		F. arizonica	0.230769	0.133333
F. arizonica	0.217391	0.0769231		F. arizonica	0.285714	0.2
F. arizonica	0.258065	0.272727		F. arizonica	0.272727	0.45
F. arizonica	0.238095	0.307692		M. montana	0.111111	0
F. arizonica	0.285714	0		M. montana	0.137931	0.15
F. arizonica	0.212121	0.133333		M. montana	0	0
M. montana	0	0		M. montana	0.0344828	0
M. montana	0.0833333	0		M. montana	0	0.133333
M. montana	0	0		M. montana	0.0909091	0.153846
M. montana	0.148148	0		M. montana	0.1	0
M. montana	0.0952381	0.0952381		M. montana	0.133333	0.285714
M. montana	0	0.166667		M. montana	0.0689655	0.0714286
M. montana	0.0357143	0.0952381		M. montana	0.047619	0.133333
M. montana	0	0.111111		M. montana	0.05	0.153846
M. montana	0.0769231	0		M. montana	0.0689655	0.05
M. montana	0.0909091	0.181818		M. montana	0.0454545	0.206897
M. montana	0	0		M. montana	0.153846	0
M. montana	0.111111	0		M. montana	0	0
M. montana	0	0		M. montana	0.121212	0
M. montana	0.0967742	0		P. fendleriana	0.444444	0.2
M. montana	0.0952381	0		P. fendleriana	0.344828	0.35
M. montana	0	0.2		P. fendleriana	0.347826	0.166667
M. montana	0.181818	0		P. fendleriana	0.37931	0.333333
P. fendleriana	0.727273	0.380952		P. fendleriana	0.5	0.2
P. fendleriana	0.666667	0.3		P. fendleriana	0.318182	0.153846
P. fendleriana	0.296296	0.25		P. fendleriana	0.55	0.5
P. fendleriana	0.37037	0.333333		P. fendleriana	0.533333	0.285714
P. fendleriana	0.380952	0.285714		P. fendleriana	0.310345	0.428571
P. fendleriana	0.5	0.222222		P. fendleriana	0.428571	0.133333
P. fendleriana	0.357143	0.238095		P. fendleriana	0.3	0.307692
P. fendleriana	0.409091	0.222222		P. fendleriana	0.344828	0.45
P. fendleriana	0.461538	0.636364		P. fendleriana	0.545455	0.172414
P. fendleriana	0.363636	0.363636		P. fendleriana	0.346154	0.466667
P. fendleriana	0.470588	0		P. fendleriana	0.428571	0.6
P. fendleriana	0.444444	0.32		P. fendleriana	0.30303	0.15
P. fendleriana	0.434783	0.615385
P. fendleriana	0.290323	0.272727
P. fendleriana	0.285714	0.230769
P. fendleriana	0.357143	0
P. fendleriana	0.333333	0.6
