# Supplementary material for: An experimental test of the Community Assembly by Trait Selection (CATS) model
Source: PLoS One. 2018 Nov 30;13(11):e0206787. doi: 10.1371/journal.pone.0206787 (PMC6267976; doi:10.1371/journal.pone.0206787)
Supplement: S8 Appendix — (XLSX) [file pone.0206787.s008.xlsx]

## Sheet: Sheet1
Predicted relative abundance of each species in each treatment
Treatment	B. gracilis	E. elymoides	F. arizonica	M. montana	P. fendleriana
Shade-limestone	0.00257616	0.192552	0.259184	0.125591	0.420097
Sun-limestone	0.539312	0.0299813	0.00076201	7.82e-06	0.429937
Shade-basalt	0.00032073	0.30231	0.028273	0.00108585	0.66801
Sun-basalt	0.334961	0.111725	0.000693928	3.63e-06	0.552616
